# Supplementary material for: Insights into the cotton anther development through association analysis of transcriptomic and small RNA sequencing
Source: BMC Plant Biol. 2018 Aug 3;18:154. doi: 10.1186/s12870-018-1376-4 (PMC6091077; doi:10.1186/s12870-018-1376-4)
Supplement: Supplementary file 1 — Table S1. Data statistics for transcriptome sequencing. (XLSX 11 kb) [file 12870_2018_1376_MOESM1_ESM.xlsx]

## Sheet: Sheet1
Table S1: Data statistics for transcriptome sequencing.
Sample	Raw bases （Gb）	Clean bases (Gb)	Valid ratio (%)	Total mapped ratio (%)	Multiple mapped ratio (%)	Uniquely mapped ratio (%)
TC1-1	6.8	6.5	0.9517	0.8213	0.1198	0.7015
TC1-2	6.9	6.6	0.955	0.8176	0.119	0.6986
TC2-1	6.9	6.6	0.9526	0.8199	0.1177	0.7022
TC2-2	6.9	6.6	0.9554	0.8183	0.1176	0.7007
TC3-1	6.2	5.9	0.9509	0.8162	0.1161	0.7
TC3-2	6.9	6.6	0.9531	0.8108	0.1151	0.6958
TC4-1	6.9	6.5	0.9517	0.8206	0.131	0.6896
TC4-2	7	6.7	0.955	0.7958	0.1393	0.6565
