# Supplementary material for: Insights into the cotton anther development through association analysis of transcriptomic and small RNA sequencing
Source: BMC Plant Biol. 2018 Aug 3;18:154. doi: 10.1186/s12870-018-1376-4 (PMC6091077; doi:10.1186/s12870-018-1376-4)
Supplement: Supplementary file 3 — Table S2. Differentially expressed genes KEGG enriched TOP10. (XLSX 21 kb) [file 12870_2018_1376_MOESM3_ESM.xlsx]

## Sheet: Sheet1
Table S2:Differentially expressed genes KEGG enriched TOP10.
SCP VS MP
id	term	pval	Enrichment_score	Gene
ko00254	Aflatoxin biosynthesis	0	19.1333	CotAD_30116; CotAD_62937; CotAD_40677
ko04110	Cell cycle	1.26184e-12	3.4707	CotAD_45950; CotAD_04909; CotAD_03135; CotAD_13663; CotAD_26754; CotAD_52565; CotAD_28028; CotAD_03686; CotAD_49026; CotAD_40449; CotAD_72768; CotAD_37416; CotAD_38769; CotAD_50657; CotAD_63286; CotAD_67683; CotAD_40698; CotAD_30687; CotAD_64752; CotAD_68651; CotAD_31128; CotAD_44256; CotAD_56000; CotAD_25098; CotAD_60535; CotAD_24248; CotAD_21690; CotAD_15092; CotAD_02497; CotAD_06850; CotAD_496…
ko04111	Cell cycle - yeast	3.95223e-12	3.80361	CotAD_45950; CotAD_03135; CotAD_04933; CotAD_26754; CotAD_52565; CotAD_01004; CotAD_28028; CotAD_59078; CotAD_49026; CotAD_09321; CotAD_40449; CotAD_70604; CotAD_37416; CotAD_63286; CotAD_67683; CotAD_40698; CotAD_25350; CotAD_30687; CotAD_64752; CotAD_31128; CotAD_44256; CotAD_56000; CotAD_60535; CotAD_24248; CotAD_21690; CotAD_02497; CotAD_06850; CotAD_41386; CotAD_70735; CotAD_38365; CotAD_428…
ko04914	Progesterone-mediated oocyte maturation	1.26224e-11	4.59936	CotAD_04909; CotAD_13663; CotAD_52090; CotAD_52565; CotAD_28028; CotAD_03686; CotAD_72768; CotAD_37416; CotAD_38769; CotAD_50657; CotAD_67683; CotAD_16114; CotAD_40698; CotAD_68651; CotAD_31128; CotAD_56000; CotAD_21188; CotAD_25098; CotAD_21690; CotAD_15092; CotAD_02497; CotAD_49664; CotAD_38855; CotAD_49307; CotAD_67276
ko03030	DNA replication	1.53924e-09	4.50196	CotAD_45950; CotAD_03135; CotAD_36794; CotAD_26754; CotAD_47732; CotAD_40449; CotAD_70138; CotAD_63256; CotAD_68474; CotAD_62991; CotAD_30687; CotAD_64752; CotAD_33762; CotAD_44256; CotAD_24248; CotAD_46536; CotAD_06850; CotAD_61085; CotAD_38365; CotAD_37582
ko04113	Meiosis	1.06859e-08	3.44125	CotAD_45950; CotAD_03135; CotAD_26754; CotAD_52565; CotAD_49026; CotAD_06299; CotAD_40449; CotAD_15115; CotAD_67683; CotAD_40698; CotAD_52470; CotAD_30687; CotAD_64752; CotAD_31170; CotAD_44256; CotAD_56000; CotAD_24248; CotAD_21690; CotAD_64914; CotAD_02497; CotAD_06850; CotAD_25230; CotAD_38365; CotAD_03980; CotAD_72083
ko04115	p53 signaling pathway	4.87396e-05	3.32754	CotAD_04909; CotAD_13663; CotAD_72768; CotAD_06446; CotAD_38769; CotAD_50657; CotAD_68651; CotAD_25098; CotAD_15092; CotAD_33999; CotAD_49664; CotAD_03106
ko04540	Gap junction	0.000237515	3.18889	CotAD_46437; CotAD_64360; CotAD_20762; CotAD_68781; CotAD_61474; CotAD_14307; CotAD_28739; CotAD_59942; CotAD_21188; CotAD_25073
ko04670	Leukocyte transendothelial migration	0.000409198	4.78333	CotAD_49879; CotAD_51199; CotAD_50006; CotAD_42370; CotAD_59379
ko00410	beta-Alanine metabolism	0.000728012	2.81373	CotAD_12818; CotAD_74366; CotAD_66142; CotAD_05152; CotAD_42790; CotAD_36181; CotAD_35012; CotAD_35542; CotAD_12485; CotAD_33193
SCP VS MRP
id	term	pval	Enrichment_score	Gene
ko04914	Progesterone-mediated oocyte maturation	8.89855e-11	2.88545	CotAD_04909; CotAD_13663; CotAD_29332; CotAD_52565; CotAD_03686; CotAD_46917; CotAD_06737; CotAD_72768; CotAD_22546; CotAD_40935; CotAD_68405; CotAD_29572; CotAD_38769; CotAD_72452; CotAD_50657; CotAD_53237; CotAD_67683; CotAD_16114; CotAD_29201; CotAD_62956; CotAD_40698; CotAD_74259; CotAD_68651; CotAD_31128; CotAD_56000; CotAD_25098; CotAD_21690; CotAD_15092; CotAD_02497; CotAD_31303; CotAD_583…
ko04110	Cell cycle	3.37802e-09	2.13036	CotAD_45950; CotAD_04909; CotAD_03135; CotAD_13663; CotAD_26754; CotAD_52565; CotAD_03686; CotAD_64851; CotAD_67461; CotAD_39027; CotAD_40449; CotAD_72768; CotAD_22546; CotAD_40935; CotAD_26939; CotAD_68405; CotAD_38769; CotAD_40103; CotAD_72452; CotAD_50657; CotAD_61109; CotAD_04822; CotAD_67683; CotAD_29201; CotAD_26196; CotAD_40698; CotAD_74259; CotAD_30687; CotAD_02709; CotAD_16194; CotAD_027…
ko04111	Cell cycle - yeast	1.32647e-07	2.14076	CotAD_45950; CotAD_03135; CotAD_04933; CotAD_26754; CotAD_52565; CotAD_01004; CotAD_59078; CotAD_09321; CotAD_67461; CotAD_39027; CotAD_40449; CotAD_70604; CotAD_26939; CotAD_51407; CotAD_40103; CotAD_04822; CotAD_67683; CotAD_26196; CotAD_40698; CotAD_74259; CotAD_25350; CotAD_69900; CotAD_30687; CotAD_02709; CotAD_16194; CotAD_02714; CotAD_24091; CotAD_64752; CotAD_31128; CotAD_46852; CotAD_560…
ko03030	DNA replication	9.17697e-07	2.50846	CotAD_45950; CotAD_03135; CotAD_36794; CotAD_26754; CotAD_47732; CotAD_40449; CotAD_70138; CotAD_68474; CotAD_26196; CotAD_62991; CotAD_30687; CotAD_69928; CotAD_64752; CotAD_33762; CotAD_46852; CotAD_63451; CotAD_35065; CotAD_01969; CotAD_24248; CotAD_68369; CotAD_06850; CotAD_61085; CotAD_38365; CotAD_42838; CotAD_00027; CotAD_41080; CotAD_27535
ko00040	Pentose and glucuronate interconversions	1.29977e-06	1.97425	CotAD_01886; CotAD_12818; CotAD_57758; CotAD_02320; CotAD_42534; CotAD_55170; CotAD_50909; CotAD_75322; CotAD_26425; CotAD_26429; CotAD_40911; CotAD_26433; CotAD_73277; CotAD_63721; CotAD_09056; CotAD_59786; CotAD_43203; CotAD_65048; CotAD_61652; CotAD_20605; CotAD_21470; CotAD_11449; CotAD_55526; CotAD_55527; CotAD_55528; CotAD_55529; CotAD_20699; CotAD_22402; CotAD_23751; CotAD_32957; CotAD_097…
ko00941	Flavonoid biosynthesis	1.35154e-06	2.67105	CotAD_25401; CotAD_11502; CotAD_01506; CotAD_67911; CotAD_35147; CotAD_30473; CotAD_21777; CotAD_58418; CotAD_72472; CotAD_72473; CotAD_25338; CotAD_70834; CotAD_55027; CotAD_25874; CotAD_09238; CotAD_50897; CotAD_22979; CotAD_66270; CotAD_69868; CotAD_50253; CotAD_69870; CotAD_59821; CotAD_31067
ko00500	Starch and sucrose metabolism	1.39189e-06	1.62985	CotAD_17526; CotAD_52547; CotAD_60443; CotAD_16292; CotAD_72224; CotAD_69583; CotAD_72250; CotAD_50909; CotAD_25992; CotAD_40422; CotAD_75322; CotAD_01584; CotAD_48242; CotAD_75369; CotAD_70167; CotAD_61447; CotAD_39559; CotAD_60606; CotAD_55359; CotAD_34891; CotAD_10915; CotAD_59757; CotAD_59786; CotAD_43203; CotAD_39234; CotAD_62939; CotAD_40676; CotAD_65048; CotAD_48916; CotAD_04845; CotAD_219…
ko04113	Meiosis	1.59654e-05	1.98846	CotAD_45950; CotAD_03135; CotAD_26754; CotAD_52565; CotAD_06299; CotAD_39027; CotAD_40449; CotAD_26939; CotAD_15115; CotAD_34874; CotAD_40103; CotAD_04822; CotAD_67683; CotAD_26196; CotAD_40698; CotAD_74259; CotAD_52470; CotAD_30687; CotAD_02709; CotAD_02714; CotAD_64752; CotAD_46852; CotAD_31170; CotAD_56000; CotAD_24248; CotAD_21690; CotAD_68369; CotAD_02497; CotAD_06850; CotAD_58367; CotAD_094…
ko00780	Biotin metabolism	6.82957e-05	2.96138	CotAD_12321; CotAD_32011; CotAD_55650; CotAD_30403; CotAD_52272; CotAD_08593; CotAD_23001; CotAD_59230; CotAD_21680; CotAD_67566; CotAD_04788; CotAD_37087
ko04540	Gap junction	0.000304402	2.23749	CotAD_29332; CotAD_46437; CotAD_64360; CotAD_20762; CotAD_06737; CotAD_68781; CotAD_61474; CotAD_14307; CotAD_29572; CotAD_28739; CotAD_53237; CotAD_62956; CotAD_45535; CotAD_36835; CotAD_18492; CotAD_25213; CotAD_13948
SCP VS PM
id	term	pval	Enrichment_score	Gene
ko00500	Starch and sucrose metabolism	8.19892e-15	1.84666	CotAD_17526; CotAD_52052; CotAD_45974; CotAD_03629; CotAD_52547; CotAD_07097; CotAD_16292; CotAD_72224; CotAD_69583; CotAD_33382; CotAD_72250; CotAD_25992; CotAD_56998; CotAD_71410; CotAD_40422; CotAD_05462; CotAD_75322; CotAD_01584; CotAD_58738; CotAD_68791; CotAD_36933; CotAD_36935; CotAD_14682; CotAD_75369; CotAD_70167; CotAD_22581; CotAD_04665; CotAD_61447; CotAD_29506; CotAD_61465; CotAD_614…
ko00040	Pentose and glucuronate interconversions	1.67233e-13	2.23617	CotAD_01886; CotAD_52052; CotAD_12818; CotAD_57758; CotAD_74366; CotAD_42534; CotAD_25487; CotAD_55170; CotAD_49010; CotAD_45149; CotAD_05462; CotAD_75322; CotAD_58738; CotAD_68791; CotAD_36933; CotAD_36935; CotAD_26425; CotAD_26429; CotAD_40911; CotAD_13358; CotAD_26433; CotAD_43556; CotAD_02048; CotAD_17792; CotAD_73277; CotAD_13016; CotAD_45339; CotAD_63721; CotAD_41491; CotAD_41493; CotAD_597…
ko04914	Progesterone-mediated oocyte maturation	1.92036e-10	2.42653	CotAD_04909; CotAD_13663; CotAD_52535; CotAD_61724; CotAD_52090; CotAD_29332; CotAD_52565; CotAD_03686; CotAD_46917; CotAD_06737; CotAD_72768; CotAD_22546; CotAD_68405; CotAD_29572; CotAD_38769; CotAD_72452; CotAD_50657; CotAD_53237; CotAD_09571; CotAD_67683; CotAD_16114; CotAD_29201; CotAD_62956; CotAD_40698; CotAD_74259; CotAD_50801; CotAD_68651; CotAD_31128; CotAD_56000; CotAD_25098; CotAD_037…
ko04110	Cell cycle	3.15014e-09	1.88823	CotAD_45950; CotAD_04909; CotAD_03135; CotAD_13663; CotAD_52535; CotAD_61724; CotAD_26754; CotAD_52565; CotAD_73051; CotAD_03686; CotAD_59517; CotAD_67461; CotAD_39027; CotAD_40449; CotAD_72768; CotAD_10789; CotAD_22546; CotAD_04662; CotAD_26939; CotAD_68405; CotAD_25668; CotAD_19509; CotAD_38769; CotAD_40103; CotAD_72452; CotAD_50657; CotAD_61109; CotAD_67683; CotAD_29201; CotAD_26196; CotAD_406…
ko00520	Amino sugar and nucleotide sugar metabolism	1.46533e-08	1.75307	CotAD_27593; CotAD_12332; CotAD_52547; CotAD_07097; CotAD_16292; CotAD_29382; CotAD_64819; CotAD_72224; CotAD_33382; CotAD_72250; CotAD_19823; CotAD_23369; CotAD_40422; CotAD_67903; CotAD_45187; CotAD_05462; CotAD_75369; CotAD_66186; CotAD_22581; CotAD_29506; CotAD_26499; CotAD_20424; CotAD_60159; CotAD_03875; CotAD_67109; CotAD_10418; CotAD_14315; CotAD_15185; CotAD_28261; CotAD_10915; CotAD_051…
ko00940	Phenylpropanoid biosynthesis	4.75306e-08	1.71952	CotAD_44197; CotAD_66919; CotAD_56947; CotAD_37261; CotAD_37264; CotAD_76143; CotAD_24668; CotAD_50459; CotAD_33868; CotAD_73597; CotAD_04115; CotAD_35121; CotAD_64883; CotAD_22513; CotAD_35147; CotAD_49548; CotAD_15999; CotAD_39034; CotAD_36486; CotAD_74026; CotAD_35621; CotAD_14682; CotAD_67496; CotAD_70167; CotAD_13852; CotAD_61465; CotAD_61466; CotAD_33040; CotAD_33041; CotAD_26997; CotAD_348…
ko03030	DNA replication	2.06079e-06	2.12989	CotAD_45950; CotAD_03135; CotAD_36794; CotAD_07046; CotAD_26754; CotAD_40449; CotAD_70138; CotAD_04662; CotAD_25668; CotAD_06915; CotAD_68474; CotAD_58460; CotAD_10989; CotAD_26196; CotAD_62991; CotAD_30687; CotAD_69928; CotAD_64752; CotAD_33762; CotAD_46852; CotAD_63451; CotAD_67347; CotAD_35065; CotAD_01969; CotAD_24248; CotAD_37800; CotAD_68369; CotAD_06850; CotAD_61085; CotAD_38365; CotAD_428…
ko04111	Cell cycle - yeast	1.79864e-07	1.88377	CotAD_45950; CotAD_03135; CotAD_04933; CotAD_52535; CotAD_61724; CotAD_26754; CotAD_29322; CotAD_52565; CotAD_73051; CotAD_59078; CotAD_09321; CotAD_72298; CotAD_67461; CotAD_39027; CotAD_40449; CotAD_10789; CotAD_70604; CotAD_26464; CotAD_26939; CotAD_51407; CotAD_73212; CotAD_25668; CotAD_40103; CotAD_67683; CotAD_26196; CotAD_40698; CotAD_74259; CotAD_25350; CotAD_69900; CotAD_30687; CotAD_027…
ko04540	Gap junction	5.74428e-06	2.28586	CotAD_29332; CotAD_07542; CotAD_46437; CotAD_64360; CotAD_20762; CotAD_06737; CotAD_68781; CotAD_53083; CotAD_61474; CotAD_29572; CotAD_55837; CotAD_28739; CotAD_53237; CotAD_09571; CotAD_62956; CotAD_59942; CotAD_18492; CotAD_25073; CotAD_03766; CotAD_36056; CotAD_25213; CotAD_13948; CotAD_34492; CotAD_54105; CotAD_32396
ko04113	Meiosis	1.68984e-05	1.77607	CotAD_18389; CotAD_45950; CotAD_03135; CotAD_52535; CotAD_61724; CotAD_26754; CotAD_52565; CotAD_73051; CotAD_02850; CotAD_06299; CotAD_72298; CotAD_39027; CotAD_40449; CotAD_10789; CotAD_26464; CotAD_26939; CotAD_25668; CotAD_34874; CotAD_40103; CotAD_67683; CotAD_26196; CotAD_40698; CotAD_74259; CotAD_30687; CotAD_02709; CotAD_02714; CotAD_64752; CotAD_46852; CotAD_10667; CotAD_31170; CotAD_560…
MP VS MRP
id	term	pval	Enrichment_score	Gene
ko00254	Aflatoxin biosynthesis	0	10.6522	CotAD_30116; CotAD_62937; CotAD_40677
ko00500	Starch and sucrose metabolism	5.87658e-13	2.19848	CotAD_17526; CotAD_03629; CotAD_16292; CotAD_72224; CotAD_33382; CotAD_25992; CotAD_40422; CotAD_75322; CotAD_01584; CotAD_05470; CotAD_36933; CotAD_48242; CotAD_75369; CotAD_70167; CotAD_39541; CotAD_39559; CotAD_60606; CotAD_52287; CotAD_60159; CotAD_60198; CotAD_34891; CotAD_10915; CotAD_36612; CotAD_22248; CotAD_41491; CotAD_59786; CotAD_08218; CotAD_43203; CotAD_31470; CotAD_62939; CotAD_406…
ko00040	Pentose and glucuronate interconversions	1.00825e-10	2.66304	CotAD_01886; CotAD_12818; CotAD_74366; CotAD_42534; CotAD_55170; CotAD_75322; CotAD_66142; CotAD_36933; CotAD_26425; CotAD_26429; CotAD_40911; CotAD_26433; CotAD_73277; CotAD_36612; CotAD_63721; CotAD_09056; CotAD_41491; CotAD_59786; CotAD_43203; CotAD_65048; CotAD_61652; CotAD_20605; CotAD_21470; CotAD_55526; CotAD_55527; CotAD_55528; CotAD_55529; CotAD_46386; CotAD_22402; CotAD_32957; CotAD_097…
ko00780	Biotin metabolism	4.25354e-08	4.66033	CotAD_12321; CotAD_32011; CotAD_55650; CotAD_73585; CotAD_30403; CotAD_70139; CotAD_52272; CotAD_08593; CotAD_23001; CotAD_59230; CotAD_63452; CotAD_67566; CotAD_42814; CotAD_01832
ko00061	Fatty acid biosynthesis	1.37022e-06	2.69108	CotAD_12321; CotAD_32011; CotAD_55650; CotAD_73585; CotAD_30403; CotAD_70139; CotAD_44857; CotAD_52272; CotAD_08593; CotAD_23001; CotAD_59230; CotAD_30116; CotAD_62937; CotAD_40677; CotAD_30182; CotAD_42471; CotAD_60878; CotAD_63452; CotAD_46032; CotAD_51804; CotAD_67566; CotAD_44928; CotAD_11828; CotAD_50232
ko00010	Glycolysis / Gluconeogenesis	2.02103e-06	2.02674	CotAD_12818; CotAD_22878; CotAD_57769; CotAD_74366; CotAD_55128; CotAD_52579; CotAD_64340; CotAD_60952; CotAD_02884; CotAD_66142; CotAD_11226; CotAD_60159; CotAD_63714; CotAD_05626; CotAD_27476; CotAD_63775; CotAD_40640; CotAD_31470; CotAD_35384; CotAD_22793; CotAD_60819; CotAD_45001; CotAD_46386; CotAD_07986; CotAD_18424; CotAD_06679; CotAD_06697; CotAD_67822; CotAD_09758; CotAD_34700; CotAD_124…
ko00941	Flavonoid biosynthesis	2.39903e-06	2.97634	CotAD_25401; CotAD_11502; CotAD_01506; CotAD_22026; CotAD_67911; CotAD_30473; CotAD_21777; CotAD_58418; CotAD_25338; CotAD_70834; CotAD_55027; CotAD_25874; CotAD_09238; CotAD_31144; CotAD_13482; CotAD_46258; CotAD_50253; CotAD_59821; CotAD_31067
ko00520	Amino sugar and nucleotide sugar metabolism	6.46649e-06	1.88215	CotAD_27593; CotAD_16292; CotAD_72224; CotAD_33382; CotAD_40422; CotAD_67903; CotAD_75369; CotAD_39541; CotAD_39559; CotAD_26499; CotAD_60159; CotAD_60198; CotAD_10418; CotAD_15185; CotAD_10915; CotAD_05189; CotAD_40188; CotAD_31470; CotAD_04845; CotAD_35384; CotAD_25804; CotAD_21470; CotAD_60819; CotAD_67302; CotAD_18401; CotAD_40314; CotAD_62143; CotAD_06697; CotAD_39409; CotAD_56058; CotAD_500…
ko00073	Cutin, suberine and wax biosynthesis	8.50112e-06	3.04348	CotAD_69511; CotAD_39864; CotAD_51263; CotAD_51264; CotAD_47293; CotAD_51735; CotAD_04100; CotAD_23839; CotAD_20457; CotAD_13068; CotAD_57156; CotAD_57157; CotAD_17163; CotAD_18129; CotAD_28338; CotAD_17009
ko00460	Cyanoamino acid metabolism	1.5392e-05	2.66304	CotAD_70922; CotAD_56489; CotAD_18047; CotAD_70167; CotAD_65387; CotAD_34891; CotAD_08218; CotAD_31450; CotAD_62939; CotAD_40676; CotAD_12400; CotAD_36000; CotAD_26021; CotAD_67530; CotAD_08616; CotAD_55912; CotAD_18332; CotAD_18334; CotAD_19683
MP VS PM
ko00254	Aflatoxin biosynthesis	0	5.96496	CotAD_30116; CotAD_62937; CotAD_40677
ko00500	Starch and sucrose metabolism	9.95423e-20	2.06649	CotAD_17526; CotAD_52052; CotAD_45974; CotAD_03629; CotAD_07097; CotAD_16292; CotAD_33382; CotAD_25992; CotAD_31224; CotAD_71410; CotAD_40422; CotAD_05462; CotAD_14659; CotAD_75322; CotAD_01584; CotAD_05470; CotAD_58738; CotAD_68791; CotAD_36933; CotAD_36935; CotAD_75369; CotAD_70167; CotAD_04665; CotAD_61447; CotAD_29506; CotAD_61465; CotAD_61466; CotAD_60606; CotAD_52287; CotAD_60159; CotAD_601…
ko00040	Pentose and glucuronate interconversions	4.49261e-16	2.46379	CotAD_01886; CotAD_52052; CotAD_12818; CotAD_74366; CotAD_08863; CotAD_42534; CotAD_25487; CotAD_55170; CotAD_49010; CotAD_45149; CotAD_05462; CotAD_75322; CotAD_58738; CotAD_66142; CotAD_68791; CotAD_36933; CotAD_36935; CotAD_26425; CotAD_26429; CotAD_40911; CotAD_13358; CotAD_26433; CotAD_43556; CotAD_02048; CotAD_17792; CotAD_73277; CotAD_13016; CotAD_36612; CotAD_63721; CotAD_41491; CotAD_414…
ko04626	Plant-pathogen interaction	1.37562e-09	1.77287	CotAD_40749; CotAD_13649; CotAD_25419; CotAD_52090; CotAD_74815; CotAD_39396; CotAD_56919; CotAD_16744; CotAD_73088; CotAD_55631; CotAD_54317; CotAD_46917; CotAD_06737; CotAD_27707; CotAD_08003; CotAD_72289; CotAD_05939; CotAD_48224; CotAD_36483; CotAD_35634; CotAD_67961; CotAD_64009; CotAD_52268; CotAD_74080; CotAD_70650; CotAD_16448; CotAD_47472; CotAD_69745; CotAD_55355; CotAD_01238; CotAD_090…
ko00460	Cyanoamino acid metabolism	9.74801e-09	2.59005	CotAD_70921; CotAD_70922; CotAD_56489; CotAD_16790; CotAD_18047; CotAD_01559; CotAD_00256; CotAD_76670; CotAD_70167; CotAD_61465; CotAD_61466; CotAD_65387; CotAD_34891; CotAD_08218; CotAD_31450; CotAD_62939; CotAD_40676; CotAD_12400; CotAD_71377; CotAD_47304; CotAD_70574; CotAD_36000; CotAD_67530; CotAD_00818; CotAD_08616; CotAD_26565; CotAD_06055; CotAD_37067; CotAD_55912; CotAD_18332; CotAD_183…
ko00940	Phenylpropanoid biosynthesis	1.03448e-08	1.80284	CotAD_44197; CotAD_66919; CotAD_56947; CotAD_37261; CotAD_37264; CotAD_76143; CotAD_24668; CotAD_33868; CotAD_73597; CotAD_04115; CotAD_35121; CotAD_64883; CotAD_22513; CotAD_49548; CotAD_15999; CotAD_36486; CotAD_74026; CotAD_35621; CotAD_67496; CotAD_70167; CotAD_13852; CotAD_61465; CotAD_61466; CotAD_33040; CotAD_33041; CotAD_26997; CotAD_34891; CotAD_33573; CotAD_14339; CotAD_73796; CotAD_043…
ko04914	Progesterone-mediated oocyte maturation	2.74323e-08	2.29422	CotAD_04909; CotAD_13663; CotAD_52090; CotAD_29332; CotAD_52565; CotAD_28028; CotAD_03686; CotAD_37265; CotAD_46917; CotAD_06737; CotAD_72768; CotAD_22546; CotAD_68405; CotAD_29572; CotAD_38769; CotAD_72452; CotAD_50657; CotAD_22263; CotAD_29201; CotAD_62956; CotAD_40698; CotAD_74259; CotAD_50801; CotAD_68651; CotAD_31128; CotAD_56000; CotAD_25098; CotAD_03766; CotAD_25574; CotAD_15092; CotAD_024…
ko00520	Amino sugar and nucleotide sugar metabolism	3.64096e-08	1.77155	CotAD_27593; CotAD_07097; CotAD_16292; CotAD_29382; CotAD_33382; CotAD_19823; CotAD_31224; CotAD_23369; CotAD_40422; CotAD_67903; CotAD_45187; CotAD_05462; CotAD_14659; CotAD_75369; CotAD_66186; CotAD_29506; CotAD_26499; CotAD_20424; CotAD_60159; CotAD_60198; CotAD_03875; CotAD_67109; CotAD_10418; CotAD_14315; CotAD_15185; CotAD_10915; CotAD_05189; CotAD_09532; CotAD_54580; CotAD_40188; CotAD_314…
ko00020	Citrate cycle (TCA cycle)	4.0595e-08	2.2437	CotAD_71737; CotAD_65107; CotAD_44196; CotAD_12833; CotAD_06201; CotAD_15425; CotAD_02366; CotAD_54390; CotAD_13817; CotAD_27770; CotAD_12058; CotAD_03898; CotAD_05626; CotAD_58911; CotAD_27476; CotAD_21423; CotAD_02201; CotAD_65081; CotAD_46355; CotAD_19270; CotAD_07986; CotAD_67822; CotAD_58651; CotAD_52162; CotAD_38124; CotAD_65729; CotAD_16835; CotAD_63152; CotAD_11698; CotAD_54946; CotAD_055…
ko00010	Glycolysis / Gluconeogenesis	7.29425e-08	1.82116	CotAD_30700; CotAD_12818; CotAD_22878; CotAD_57769; CotAD_74366; CotAD_48580; CotAD_55128; CotAD_68212; CotAD_64340; CotAD_60952; CotAD_02884; CotAD_66142; CotAD_54390; CotAD_13379; CotAD_50997; CotAD_74509; CotAD_11226; CotAD_60159; CotAD_45320; CotAD_05626; CotAD_63281; CotAD_27476; CotAD_62905; CotAD_31451; CotAD_40640; CotAD_31470; CotAD_35384; CotAD_02201; CotAD_62961; CotAD_30667; CotAD_650…
MRP VS PM
id	term	pval	Enrichment_score	Gene
ko00500	Starch and sucrose metabolism	1.29e-20	2.81612	CotAD_52052; CotAD_45974; CotAD_03629; CotAD_35971; CotAD_07097; CotAD_16292; CotAD_50909; CotAD_25992; CotAD_31224; CotAD_71410; CotAD_75322; CotAD_58738; CotAD_68791; CotAD_36933; CotAD_36935; CotAD_70167; CotAD_22581; CotAD_67980; CotAD_39541; CotAD_61465; CotAD_61466; CotAD_60606; CotAD_67109; CotAD_14315; CotAD_34891; CotAD_10915; CotAD_09532; CotAD_41491; CotAD_41493; CotAD_59786; CotAD_597…
ko00040	Pentose and glucuronate interconversions	1.02e-17	3.63949	CotAD_52052; CotAD_12818; CotAD_57758; CotAD_02320; CotAD_42534; CotAD_25487; CotAD_55170; CotAD_49010; CotAD_45149; CotAD_50909; CotAD_75322; CotAD_58738; CotAD_68791; CotAD_36933; CotAD_36935; CotAD_26429; CotAD_13358; CotAD_26433; CotAD_02048; CotAD_73277; CotAD_45339; CotAD_41491; CotAD_41493; CotAD_59786; CotAD_59787; CotAD_43203; CotAD_18770; CotAD_66823; CotAD_65048; CotAD_22765; CotAD_616…
ko00940	Phenylpropanoid biosynthesis	4.46e-11	2.54681	CotAD_01506; CotAD_37261; CotAD_76143; CotAD_24668; CotAD_33868; CotAD_04115; CotAD_64883; CotAD_15999; CotAD_35621; CotAD_70167; CotAD_13852; CotAD_61465; CotAD_61466; CotAD_55319; CotAD_34891; CotAD_33573; CotAD_58418; CotAD_04328; CotAD_44545; CotAD_62939; CotAD_40676; CotAD_53765; CotAD_65518; CotAD_74722; CotAD_74273; CotAD_52480; CotAD_48964; CotAD_09220; CotAD_69977; CotAD_69983; CotAD_001…
ko04810	Regulation of actin cytoskeleton	5.75e-07	2.52514	CotAD_71742; CotAD_49879; CotAD_25449; CotAD_32012; CotAD_33856; CotAD_76614; CotAD_49524; CotAD_02503; CotAD_52765; CotAD_34874; CotAD_18211; CotAD_16985; CotAD_44501; CotAD_03050; CotAD_40690; CotAD_46330; CotAD_02281; CotAD_28924; CotAD_06687; CotAD_50883; CotAD_23784; CotAD_65263; CotAD_03766; CotAD_51875; CotAD_53666; CotAD_54105; CotAD_73804; CotAD_01312; CotAD_46712; CotAD_23645
ko00460	Cyanoamino acid metabolism	8.41e-07	3.21955	CotAD_70921; CotAD_16790; CotAD_01559; CotAD_00256; CotAD_70167; CotAD_61465; CotAD_61466; CotAD_34891; CotAD_62939; CotAD_40676; CotAD_26021; CotAD_00818; CotAD_08616; CotAD_26565; CotAD_06055; CotAD_37067; CotAD_18332; CotAD_18334; CotAD_17012
ko04072	Phospholipase D signaling pathway	0.00046307	2.18687	CotAD_33856; CotAD_76614; CotAD_49524; CotAD_02503; CotAD_11796; CotAD_03050; CotAD_40690; CotAD_58694; CotAD_25089; CotAD_03766; CotAD_23925; CotAD_56210; CotAD_54105; CotAD_01312; CotAD_46712; CotAD_28829; CotAD_09166; CotAD_62522
ko00520	Amino sugar and nucleotide sugar metabolism	2.87e-06	2.0334	CotAD_07097; CotAD_16292; CotAD_29382; CotAD_19823; CotAD_31224; CotAD_23369; CotAD_66186; CotAD_22581; CotAD_39541; CotAD_20424; CotAD_67109; CotAD_14315; CotAD_10915; CotAD_05189; CotAD_09532; CotAD_54580; CotAD_35384; CotAD_25321; CotAD_18437; CotAD_62143; CotAD_39409; CotAD_47315; CotAD_26389; CotAD_56058; CotAD_20338; CotAD_30861; CotAD_73689; CotAD_50576; CotAD_26511; CotAD_30528; CotAD_693…
ko04360	Axon guidance	0.000419563	2.25701	CotAD_71742; CotAD_49879; CotAD_25449; CotAD_18211; CotAD_16985; CotAD_44501; CotAD_74218; CotAD_02281; CotAD_19736; CotAD_23784; CotAD_03766; CotAD_51875; CotAD_53666; CotAD_54105; CotAD_73804; CotAD_11396; CotAD_23645
ko00945	Stilbenoid, diarylheptanoid and gingerol biosynthesis	6.92e-06	4.04744	CotAD_01506; CotAD_33868; CotAD_13852; CotAD_58418; CotAD_04328; CotAD_00159; CotAD_50897; CotAD_22979; CotAD_05591; CotAD_28319; CotAD_46258
ko00941	Flavonoid biosynthesis	1.18e-05	3.03017	CotAD_01506; CotAD_33868; CotAD_13852; CotAD_58418; CotAD_72472; CotAD_72473; CotAD_04328; CotAD_25338; CotAD_09238; CotAD_00159; CotAD_50897; CotAD_22979; CotAD_05591; CotAD_28319; CotAD_46258; CotAD_69870
