# Supplementary material for: Insights into the cotton anther development through association analysis of transcriptomic and small RNA sequencing
Source: BMC Plant Biol. 2018 Aug 3;18:154. doi: 10.1186/s12870-018-1376-4 (PMC6091077; doi:10.1186/s12870-018-1376-4)
Supplement: Supplementary file 4 — Table S3. Metabolism and signaling pathway gene expression levels. (XLSX 13 kb) [file 12870_2018_1376_MOESM4_ESM.xlsx]

## Sheet: Sheet1
Table S3: Metabolism and signaling pathway gene expression levels.
Cell cycle	CotAD_45950	CotAD_02497	CotAD_03135	CotAD_03686	CotAD_04909	CotAD_06850	CotAD_13663	CotAD_15092	CotAD_21690	CotAD_24248	CotAD_25098	CotAD_26754	CotAD_30687	CotAD_31128	CotAD_38365	CotAD_38769	CotAD_40449	CotAD_40698	CotAD_49307	CotAD_49664	CotAD_50657	CotAD_52565	CotAD_56000	CotAD_60535	CotAD_64752	CotAD_67276	CotAD_67683	CotAD_68651	CotAD_72083	CotAD_72768
SCP	6.1611	21.3787	10.6453	13.842	77.0236	20.5103	38.3046	31.4088	32.0101	5.3016	31.3626	6.5716	4.8754	63.1423	44.9919	53.9294	4.6847	25.6271	18.7293	76.4067	26.1487	13.3131	33.2728	21.1182	9.0588	33.3896	17.566	43.6667	20.1203	30.9921
MP	1.8206	6.9292	3.5758	5.5198	23.0354	6.4884	14.4395	8.2543	7.7647	1.6153	12.2075	1.5897	1.1729	25.033	18.019	13.0033	1.3818	9.1756	2.8252	26.2372	7.1268	4.2928	13.4843	7.4223	2.9679	9.1621	5.8585	12.9604	8.4354	10.8452
MRP	0.7653	3.6786	1.8492	1.4995	8.257	2.9371	5.6257	3.2204	5.206	1.1347	4.5351	0.6963	0.3232	12.9484	8.2837	6.0931	0.7163	3.274	0.451	12.9761	4.0824	1.5011	3.32	5.767	1.2822	4.8744	3.1217	3.4822	4.3517	5.0101
PM	0.1724	0.2366	0.4135	0.1968	1.4475	0.323	0.7965	0.5826	0.7716	0.0216	0.9186	0.1461	0.2183	3.5703	1.9547	1.1157	0.0171	1.0693	0.0153	1.5646	0.5792	0.5644	1.5762	3.5947	0.0647	0.7727	2.8349	0.3207	1.9445	0.2669
Meiosis	CotAD_45950	CotAD_02497	CotAD_03135	CotAD_06299	CotAD_06850	CotAD_21690	CotAD_24248	CotAD_26754	CotAD_30687	CotAD_31170	CotAD_38365	CotAD_40449	CotAD_40698	CotAD_52565	CotAD_56000	CotAD_64752	CotAD_67683	CotAD_72083
SCP	6.1611	21.3787	10.6453	53.9844	20.5103	32.0101	5.3016	6.5716	4.8754	41.2326	44.9919	4.6847	25.6271	13.3131	33.2728	9.0588	17.566	20.1203
MP	1.8206	6.9292	3.5758	16.772	6.4884	7.7647	1.6153	1.5897	1.1729	10.3223	18.019	1.3818	9.1756	4.2928	13.4843	2.9679	5.8585	8.4354
MRP	0.7653	3.6786	1.8492	12.8388	2.9371	5.206	1.1347	0.6963	0.3232	2.2222	8.2837	0.7163	3.274	1.5011	3.32	1.2822	3.1217	4.3517
PM	0.1724	0.2366	0.4135	5.2586	0.323	0.7716	0.0216	0.1461	0.2183	1.2129	1.9547	0.0171	1.0693	0.5644	1.5762	0.0647	2.8349	1.9445
Glutathione metabolism	CotAD_06446	CotAD_06678	CotAD_23988	CotAD_30502	CotAD_49195	CotAD_63536
SCP	43.5666	45.1264	7.8634	27.9709	1472.65	120.599
MP	17.704	16.1434	2.8575	61.0652	549.355	21.9801
MRP	9.9538	9.7092	1.875	176.583	75.5025	17.5729
PM	7.0808	7.2379	0.5673	125.768	22.413	10.1512
Carbon metabolism	CotAD_10513	CotAD_19636	CotAD_24571	CotAD_25648	CotAD_38378	CotAD_64490
SCP	58.1234	0.2746	5.4349	55.0187	41.0965	0.6874
MP	15.0007	1.948	35.9881	106.469	8.9224	13.73
MRP	11.0057	26.192	28.7419	124.731	6.6195	7.3436
PM	3.4854	38.3143	210.383	125.586	1.1792	21.5946
Carbohydrate digestion and absorption	CotAD_19636
SCP	0.2746
MP	1.948
MRP	26.192
PM	38.3143
Starch and sucrose metabolism	CotAD_08628	CotAD_11976	CotAD_19636	CotAD_21470	CotAD_23751	CotAD_52013	CotAD_72250
SCP	19.8617	9.5142	0.2746	6.2402	19.2554	4.5168	8.5534
MP	36.1289	3.5437	1.948	1.8217	7.8357	8.8168	39.8766
MRP	43.7875	2.2647	26.192	173.888	3.2715	9.0284	56.676
PM	55.4884	0.5256	38.3143	537.13	0.6625	14.8391	86.1644
Peroxisome	CotAD_08504
SCP	5.8144
MP	0.9902
MRP	1.3367e-10
PM	1.535e-06
Flavonoid biosynthesis	CotAD_35147
SCP	128.936
MP	40.4149
MRP	41.4567
PM	33.5565
Homologous recombination	CotAD_00328	CotAD_33063	CotAD_61085
SCP	27.9253	4.0638	60.4046
MP	7.9199	1.1539	24.6973
MRP	5.2677	0.4625	11.335
PM	0.8643	0.1827	7.5534
Plant hormone signal transduction
	CotAD_18928	CotAD_22336	CotAD_48875	CotAD_58780	CotAD_63678
SCP	0.4646	0.9852	32.4452	26.8445	16.4603
MP	3.288	4.4662	10.637	2.6067	1.0873
MRP	32.5898	12.4085	1.4101	0.6395	0.4871
PM	15.164	18.0626	2.2801e-06	9.4722e-13	0.5485
Ascorbate and aldarate metabolism
	CotAD_37631	CotAD_63536
SCP	3.371	120.599
MP	6.6312	21.9801
MRP	17.4947	17.5729
PM	11.8212	10.1512
