# Supplementary material for: Insights into the cotton anther development through association analysis of transcriptomic and small RNA sequencing
Source: BMC Plant Biol. 2018 Aug 3;18:154. doi: 10.1186/s12870-018-1376-4 (PMC6091077; doi:10.1186/s12870-018-1376-4)
Supplement: Supplementary file 6 — Table S4. Differential genes expression. (XLSX 31 kb) [file 12870_2018_1376_MOESM6_ESM.xlsx]

## Sheet: Sheet1
Table S4: Differential genes expression.
id	TC1-2	TC1-1	TC2-2	TC2-1	TC3-2	TC3-1	TC4-2	TC4-1
CotAD_00546	1058.45	670.968	424.457	269.336	144.201	87.7026	9.64126	36.9635
CotAD_02574	205.071	141.399	53.191	35.3255	20.2769	20.6472	2.95031	6.68934
CotAD_04227	554.234	501.957	162.942	168.545	53.4721	46.1417	3.1641	10.4953
CotAD_04228	1356.45	737.674	398.664	284.261	148.23	95.2505	9.03428	23.1374
CotAD_04778	744.442	586.98	241.754	234.339	72.3259	63.8763	5.71141	17.4901
CotAD_04909	83.4933	70.5538	27.3722	18.6986	8.99621	7.51784	0.625126	2.26984
CotAD_13066	142.506	100.172	49.6904	38.7124	11.2237	4.12423	0.350291	0.308036
CotAD_13663	40.6002	36.009	18.8394	10.0395	5.92326	5.32805	0.0112594	1.58169
CotAD_16469	393.51	251.761	93.3343	66.2671	33.7512	40.0057	1.21065	12.2853
CotAD_22705	177.955	141.638	45.8078	58.2238	19.555	17.5038	4.26641	0.667741
CotAD_25870	230.109	177.2	76.078	52.4607	31.2838	33.5422	2.49034	10.8223
CotAD_26615	446.152	269.146	138.501	126.521	58.9167	54.0951	8.07508	16.0321
CotAD_38157	456.311	387.174	163.989	169.043	32.324	48.2274	4.55184	8.22504
CotAD_38365	55.5079	34.476	18.0626	17.9755	9.22849	7.33895	0.564566	3.34493
CotAD_38656	226.023	189.553	78.6981	80.9842	27.6424	22.6507	0.0130131	3.10277
CotAD_40249	2825.59	1760.86	943.605	675.468	323.101	237.008	21.0794	69.0823
CotAD_40251	1062.4	700.836	267.361	260.519	92.6897	82.1531	7.06381	19.0431
CotAD_49664	89.933	62.8803	24.8477	27.6267	12.8991	13.053	0.481706	2.64754
CotAD_51174	1062.15	1029.18	397.043	399.682	119.837	209.49	16.0095	73.0971
CotAD_53230	157.168	126.626	54.9338	52.8743	10.7284	11.3488	1.11e-05	3.35563
CotAD_56196	47.0707	35.7173	17.2952	17.2986	8.58891	8.2766	0.34136	2.48161
CotAD_56308	182.212	143.856	78.1675	49.1682	20.0982	17.9692	0.0534087	0.226211
CotAD_56436	138.343	109.315	41.3165	53.3939	20.3431	17.1938	0.10616	2.57574
CotAD_56453	128.231	76.6852	27.0176	21.608	9.72045	10.1643	3.85e-06	2.10975
CotAD_62672	271.518	188.494	108.26	69.6576	30.6158	27.3558	3.92e-13	6.39499
CotAD_63534	567.678	391.576	237.605	153.688	51.4057	41.2214	2.44617	8.31382
CotAD_64491	316.913	175.879	79.5957	46.9773	29.7684	21.0265	2.15037	6.74945
CotAD_68651	57.2439	30.0895	17.1931	8.72777	4.80402	2.16043	0.198922	0.442402
CotAD_70861	389.562	244.984	140.191	93.038	36.5054	32.4474	4.28105	3.87407
CotAD_71526	17.1764	11.7462	6.13316	4.87194	2.11925	1.79485	0.00754123	0.289369
CotAD_05366	0.000577115	0.0631903	1.59892	1.42816	16.3334	48.5914	139.973	97.7927
CotAD_18687	0.682818	1.37208	3.2318	2.51542	4.98363	9.36984	75.8137	48.023
CotAD_19342	0.738869	1.92392	4.84565	6.20883	20.6531	57.0844	387.359	188.073
CotAD_19392	1.17136	1.04696	2.5296	3.19652	39.1939	109.206	234.385	163.556
CotAD_37232	2.21565	2.95515	4.37732	5.57161	15.9678	20.2555	55.1328	39.2547
CotAD_42211	1.31557	0.868918	2.26456	3.10026	9.75142	28.0549	85.2081	53.1313
CotAD_52943	1.57496	0.21785	7.26416	7.96369	91.6237	474.83	2796.21	1689.13
CotAD_65263	1.18931	2.79628	12.3872	16.6253	73.2741	224.356	1312.72	721.962
CotAD_72727	2.60276	1.27963	3.86314	6.41117	12.9753	26.9533	199.941	91.7437
CotAD_72858	7.98653	6.24104	13.723	12.6493	68.2879	50.5777	67.0388	154.27
CotAD_07395	1.99735	2.00522	0.551084	0.162363	0.142506	0.280869	3.51615	4.55173
CotAD_12220	149.311	128.246	60.0306	32.6492	26.8018	78.6251	290.122	182.76
CotAD_23757	35.7499	17.7048	4.40905	1.03388	0.620954	1.95122	8.33296	14.6183
CotAD_23900	18.5106	13.3314	6.92318	3.55152	0.076911	3.25398	45.7053	68.9251
CotAD_24508	19.1533	23.0215	6.18881	9.25725	1.31733	6.81911	101.663	55.8061
CotAD_26352	29.5791	16.4392	3.5761	0	0	0	9.84473	10.5617
CotAD_38920	3.01322	3.51618	0.0421817	0.0128778	2.91e-07	1.38e-07	7.15676	6.23029
CotAD_41388	22.1999	25.7399	10.2812	7.79003	3.74504	12.6661	35.1099	27.47
CotAD_50639	10.0446	4.97013	1.28889	0.71122	0.0595594	0.684647	5.35723	10.1168
CotAD_58086	3.12419	6.12662	1.25e-16	1.34e-09	1.14e-15	7.89e-06	4.4818	2.40312
CotAD_63648	5.59491	4.61692	1.06162	1.14194	0.856949	0.353366	7.97213	4.83355
CotAD_70431	72.469	92.1946	36.0307	21.9196	15.9791	44.4093	74.4658	66.9677
CotAD_73868	176.014	99.3124	25.4256	4.37899	9.21892	24.0256	60.1019	42.9748
CotAD_00600	10.678	10.6218	18.0302	32.0764	25.811	17.5098	4.03434	3.41082
CotAD_01406	5.23e-07	3.5408	28.4111	40.3332	37.7826	11.5822	1.36e-08	4.73e-17
CotAD_01682	5.71786	8.7511	13.0839	21.3468	30.2711	25.0943	1.56871	2.90541
CotAD_02660	5.33476	10.8163	69.4086	65.2986	67.616	51.8825	4.95444	14.0257
CotAD_02792	64.999	93.4633	178.139	264.366	338.066	153.294	25.1193	45.142
CotAD_09812	7.73e-26	0.784431	3.85549	5.78965	8.02926	2.44182	4.82e-26	0.00412807
CotAD_10531	29.2927	39.884	147.006	238.3	160.603	70.3677	16.6267	21.9246
CotAD_12240	0.322609	18.2798	79.0801	228.771	209.897	56.6566	0.415223	0.962198
CotAD_16849	0.714224	0.00296857	2.27805	3.56703	3.11304	4.31065	8.33e-05	1.63e-05
CotAD_17135	0.574531	11.9662	36.9059	152.427	132.738	39.0831	1.20581	2.90407
CotAD_17136	0.0728598	5.3086	22.5581	73.2554	147.343	41.9205	1.26e-30	4.64e-08
CotAD_26810	8.62912	9.36889	16.6107	27.4022	23.2167	17.5247	4.18821	4.42129
CotAD_28348	0.325962	1.59939	2.98866	4.18718	3.45821	2.73868	0.223768	0.409762
CotAD_33023	2.74589	6.37115	7.43201	14.7927	12.2408	10.5031	1.50861	2.49565
CotAD_34512	1.77569	4.85357	17.7881	29.2471	15.6317	7.42154	1.4453	1.21935
CotAD_39104	21.9978	25.7055	84.2516	110.399	103.182	46.0799	9.46238	16.1308
CotAD_42930	0.245293	0.244797	6.51807	13.7134	8.69533	2.35643	0.230945	0
CotAD_43018	0.608847	29.326	134.748	531.934	539.67	142.116	1.26369	4.51003
CotAD_46593	10.6533	97.2	1090.35	3490.8	4234.16	1188.4	7.71801	1.25553
CotAD_46696	1.92012	41.9051	118.173	140.269	101.839	61.6207	0.555681	2.42549
CotAD_51406	0.511842	4.01515	14.6184	67.126	174.506	47.3308	0.226828	0.275618
CotAD_52449	0.90979	0.693272	5.62426	6.44354	6.40225	2.47643	0.103312	0.305002
CotAD_55957	0.710214	14.5897	75.8226	163.606	107.95	36.3869	1.73425	4.86875
CotAD_57258	27.4282	27.1326	71.7495	70.909	66.3079	52.1711	1.43e-29	11.217
CotAD_57282	0.557771	2.16512	7.90752	8.26042	12.6904	8.49616	0.250518	1.82207
CotAD_61497	190.881	229.734	1001.28	1581.59	1448.88	608.967	18.1288	50.2466
CotAD_65219	0.171697	5.26809	12.3177	24.5084	22.7024	15.7854	1.59086	2.40649
CotAD_65856	3.16306	50.2088	135.562	437.011	395.932	129.613	1.57949	10.7099
CotAD_68770	3.49059	8.81924	13.8633	28.5707	47.1893	17.3705	0.710732	3.47984
CotAD_70074	2.03277	9.76366	117.101	153.056	82.5129	27.4444	1.34234	1.96649
CotAD_71568	10.1413	11.4932	36.3363	39.1266	41.5199	23.1317	1.49772	0.435474
CotAD_72857	2.25804	2.55053	7.30345	7.7055	7.84182	6.1281	0.560984	2.09835
CotAD_73839	10.7947	25.2808	49.2591	122.354	134.584	59.2861	5.80008	8.2543
CotAD_74129	4.3658	8.99216	13.0813	28.6047	23.38	23.4825	2.23064	4.86627
CotAD_74414	25.2133	40.4385	99.2683	310.651	424.08	136.598	3.27629	8.30355
CotAD_05694	36.1851	20.5347	9.83867	7.74306	1.57841	1.23128	7.19782	4.94287
CotAD_21650	32.9376	19.937	6.30547	4.41713	0.905647	0.915284	14.9461	8.34636
CotAD_43835	8.90637	14.1889	3.40268	3.66701	0.572044	0.174495	6.52334	6.84405
CotAD_55773	1107.58	575.489	83.692	10.7673	0.00409104	0.0325983	1.2167	0.830908
CotAD_06315	1.98e-29	2.46e-12	0.310221	2.79985	29.0521	22.6715	5.72997	9.00372
CotAD_14572	5.21326	6.66022	17.9125	30.1295	125.454	87.541	14.6485	48.9351
CotAD_16981	4.5e-13	0.023313	3.19e-06	38.9119	88.5076	55.6808	6.40035	21.4714
CotAD_23978	17.9454	9.89856	31.8516	23.6504	150.636	112.465	21.3463	56.0464
CotAD_34939	1.14076	3.48907	4.0101	7.35454	25.3507	42.8535	1.22743	15.0539
CotAD_38643	2.18e-12	0.17296	1.27243	3.57013	25.6983	19.4894	0.18838	0.477709
CotAD_43625	9.42511	6.03124	12.5575	19.1672	47.0881	29.3235	3.07224	10.5015
CotAD_48919	0.218869	0.109424	1.04085	1.86739	5.75739	3.65075	0.432146	0.169851
CotAD_52336	0.0552142	0.06246	0.915657	4.37573	22.3308	15.158	1.84438	3.36622
CotAD_64749	0.584493	0.753866	3.45894	3.94681	17.6517	8.79865	0.823795	2.87102
CotAD_72870	3.38e-05	6.25e-13	0.762801	7.38606	21.5943	15.1741	1.52187	4.05817
CotAD_02884	41.6148	39.8642	15.8983	14.2896	29.7847	47.0251	79.8884	77.2133
CotAD_04184	19.1207	18.9536	5.69544	4.22126	107.598	430.145	2302.33	1265.69
CotAD_04206	19.383	10.4947	1.818	0.383774	6.83166	26.6379	316	153.101
CotAD_04634	15.2775	9.86663	5.77059	4.09332	58.2062	125.656	244.456	188.447
CotAD_05674	14.2206	6.71845	2.8084	0.0365842	6.40136	9.74732	53.5648	38.5748
CotAD_23529	3.62011	2.2761	0.99683	1.13662	3.31378	4.80551	16.639	11.4269
CotAD_24052	7.57948	4.56407	0.186211	0.506355	2.66989	11.1693	17.8151	21.3155
CotAD_25696	1.20522	1.2851	0.305646	0.0516938	2.08591	6.55204	17.5738	14.8033
CotAD_31212	4.25183	7.10586	6.64e-16	0.165708	55.9826	356.591	2066.23	1128.14
CotAD_35377	4.85933	1.67467	0.431352	0.148244	13.9174	43.9582	85.1195	62.6521
CotAD_38315	16.8035	11.0915	5.11405	3.88048	10.2417	15.3832	24.3626	27.2878
CotAD_39734	2.06958	4.72194	4.27e-06	1.58e-10	14.8028	46.8933	205.571	113.279
CotAD_40193	18.6516	12.1115	5.78441	6.53087	33.8224	83.7859	252.839	174.586
CotAD_53776	1.9105	4.22259	0.0281398	0.141384	147.525	550.189	2082.37	1153.98
CotAD_56058	13.3564	8.02665	4.62233	2.63463	11.8531	33.0202	117.084	70.6565
CotAD_67547	3.96132	1.96623	0.514148	0.327432	3.87647	15.636	65.9461	37.9167
CotAD_75293	4.0245	5.26182	0.646732	1.44512	4.27062	12.18	50.7905	40.4466
CotAD_76813	12.2606	14.8585	6.28085	3.59775	9.9826	18.1264	175.546	75.7291
CotAD_01124	1.34683	5.80565	14.2324	11.9598	2.69458	0.552765	0.000810174	8.08e-07
CotAD_01172	269.077	2097.34	8210.43	6766.93	1758.56	430.803	12.5928	21.4936
CotAD_06220	40.4048	309.423	1201.76	1040.85	233.858	37.568	1.23153	0.731507
CotAD_06223	0.827625	10.8619	48.3214	51.0141	18.5934	3.2587	2.55e-17	0.0719189
CotAD_07305	60.8526	324.619	1223.73	1085.21	220.713	45.0908	1.88033	1.66221
CotAD_07308	3.01169	7.98792	96.4515	93.4515	31.7013	7.20986	0.070314	2.33e-05
CotAD_10326	51.4781	628.499	1117.96	1187.63	809.864	304.294	1.32233	10.5054
CotAD_11270	65.6926	111.865	248.658	152.461	22.2136	13.9466	6.98e-12	0.903847
CotAD_11980	58.0979	271.67	900.211	599.264	51.2764	30.0013	2.18962	6.38011
CotAD_12298	5.23551	49.3317	197.352	275.707	71.8804	24.6947	0.552173	0.168724
CotAD_12818	660.592	1978.63	3494.22	2779.21	123.998	55.9644	5.8441	7.89026
CotAD_12827	25.6485	397.315	672.916	469.751	6.29459	4.77037	0.53365	0.472575
CotAD_15671	7.94465	6.75609	28.8566	24.6307	9.93393	3.82087	8.8e-11	0.000409955
CotAD_16125	266.217	446.548	743.208	485.418	6.64917	9.88783	0.0196699	0.129459
CotAD_16207	122.577	762.529	2714.19	1986.99	209.212	42.9857	1.26795	3.89776
CotAD_16259	26.0005	230.979	551.454	462.042	97.1494	27.0793	0.37862	1.83364
CotAD_16288	59.0262	304.285	930.024	501.297	38.0252	24.7924	2.31674	6.85897
CotAD_16574	108.787	365.295	1503.22	1041.97	184.77	72.8039	2.71356	26.4088
CotAD_17163	114.948	1002.34	4943.84	5097.72	1521.2	278.266	11.4743	12.8379
CotAD_17726	19.2059	345.865	647.23	969.65	235.06	48.911	1.50094	0.632266
CotAD_18190	29.9979	259.69	1032.46	806.19	13.7068	21.9359	4.66e-19	0.0226122
CotAD_20457	120.268	871.21	4377.66	4129.99	1109.1	206.976	6.438	6.3017
CotAD_21304	117.513	236.003	339.65	462.826	255.594	120.802	18.6397	45.7751
CotAD_21828	0.00154107	35.7741	60.3972	93.8119	30.1201	25.2119	1.58767	2.24248
CotAD_21994	12.2115	41.2218	173.11	101.732	3.09248	1.42099	1.75e-30	0.257526
CotAD_22039	22.9931	229.493	508.814	408.228	126.569	26.2878	1.22152	0.764378
CotAD_23550	501.199	1596.74	2924.82	2078.97	35.9066	27.941	1.12055	4.18492
CotAD_23758	24.7355	152.523	376.573	234.469	48.7497	11.4795	0.279028	1.53834
CotAD_23846	4.05595	17.524	19.9034	24.6185	3.44196	3.61702	0.0958915	1.33196
CotAD_24840	51.2051	457.497	2832.34	3388.85	2051.77	337.013	8.67477	10.612
CotAD_26555	187.08	1577.05	2956.7	2117.31	9.81861	29.3661	2.07406	2.04093
CotAD_26571	19.2942	33.2008	58.2526	55.0341	15.8652	7.71551	1.74373	3.4288
CotAD_28397	24.7804	91.0773	254.901	200.672	67.2241	16.2026	0.22586	7.88e-64
CotAD_28680	62.1645	215.561	1077.45	675.986	32.8926	28.2504	3.00842	6.2432
CotAD_30116	8.18014	34.3773	40.2873	50.5697	22.8413	13.55	2.0664	6.45525
CotAD_30801	3.17539	31.4429	112.111	72.0836	14.1806	8.7078	1.18504	2.6819
CotAD_31673	162.707	649.072	5808.43	5573.57	2573.38	487.859	8.15105	10.0677
CotAD_32428	201.254	638.236	2457.37	1331.93	116.549	139.199	12.0394	42.6668
CotAD_34827	1148.02	7354.54	30172.9	23548	10699.2	2766.49	52.0878	72.1268
CotAD_36933	12.7442	36.5374	190.452	135.129	4.32812	2.7277	0.632675	0.000102553
CotAD_39136	8.92439	7.45463	25.4627	27.667	14.7843	7.78712	3.10164	1.53
CotAD_39438	7.06791	9.074	82.6799	53.2401	7.26717	3.48669	0.166546	3.89e-10
CotAD_40609	178.055	296.462	1139.34	636.246	79.6426	33.3408	0	1.99663
CotAD_41219	16.2783	44.6326	243.371	156.829	16.0302	8.89687	0.875718	3.7182
CotAD_41491	51.9536	139.369	958.234	697.875	20.2599	11.5182	0.730291	0.866644
CotAD_42417	13.2026	48.8716	344.494	262.8	26.7025	8.98732	1.63116	0.235734
CotAD_42507	1.37029	20.2756	72.7113	55.7761	18.0279	2.27854	0	0
CotAD_42649	25.3031	33.0855	193.655	175.919	130.556	51.6618	2.74122	8.08343
CotAD_45863	150.247	1200.79	2755.1	1677.54	12.9139	26.2757	2.72821	2.39239
CotAD_45865	156.785	524.233	1143.67	737.615	70.4209	45.8708	5.37064	20.3278
CotAD_46571	4.12833	16.5853	31.7826	92.2695	12.359	5.08883	0	0
CotAD_47161	87.6724	138.13	404.296	528.568	286.342	104.006	5.15766	12.1002
CotAD_47467	114.123	502.445	999.013	634.703	11.3684	9.66197	0.881037	1.36809
CotAD_47855	23.7105	44.5053	135.005	182.325	61.4545	32.9138	2.09009	4.35263
CotAD_48005	86.042	95.576	369.78	191.098	82.3522	65.5729	13.6893	25.8362
CotAD_49233	28.3389	147.688	604.986	717.311	280.916	93.0125	1.88534	1.14343
CotAD_49269	5.85033	13.7135	21.0188	31.0191	11.9442	7.3853	1.65399	1.45588
CotAD_49879	113.563	96.3339	267.889	205.554	59.3785	29.9527	2.63855	12.5058
CotAD_49889	29.1312	96.6325	218.029	181.797	65.0299	47.7427	7.09548	12.2805
CotAD_50293	290.716	1479.66	2827.77	1882.92	35.7518	29.2557	5.58359	3.13306
CotAD_50943	0.803932	4.43845	11.0541	13.7005	5.98412	5.58382	0.326465	0.445352
CotAD_52090	113.117	166.138	251.339	268.617	138.662	91.3923	36.33	34.0513
CotAD_53069	236.611	1862.41	4251.09	3067.72	18.5635	54.0889	4.22285	3.11449
CotAD_54206	345.626	1381.38	4384.77	5846.48	1190.11	286.596	5.11094	7.71798
CotAD_56675	32.3504	453.292	1429.1	1871.02	754.418	125.778	2.33548	3.76109
CotAD_56830	28.2682	493.432	1266.12	1945.28	695.415	204.07	2.02973	2.44338
CotAD_57651	19.1466	75.1017	230.111	159.136	9.01103	3.85072	0.627262	1.26923
CotAD_59420	0.0964322	6.81225	18.8172	20.5748	7.13215	2.0097	0.0459359	0
CotAD_60178	20.6632	162.553	289.976	205.587	44.6666	20.5929	0.659352	8.04e-19
CotAD_60202	13.6075	315.565	502.996	563.902	315.081	108.039	3.16854	0.554456
CotAD_63936	3.33079	214.233	278.083	307.143	46.2588	43.0632	4.81775	10.8977
CotAD_68108	94.0153	296.336	2172.74	1163.27	420.493	243.201	35.7553	94.5275
CotAD_70074	2.03277	9.76366	117.101	153.056	82.5129	27.4444	1.34234	1.96649
CotAD_70279	8.92439	7.45463	25.4627	27.667	14.7843	7.78712	3.10164	1.53
CotAD_74776	3.03857	52.5158	123.247	160.234	67.327	10.1817	0.541265	0.000310852
CotAD_75871	15.6385	278.719	524.165	496.816	49.5914	12.5645	5.38e-10	1.89e-10
CotAD_75947	9.30683	17.9599	29.5844	27.2784	12.6448	8.35905	0.806579	2.51264
CotAD_76783	0.80101	5.46883	32.996	27.6487	10.0501	3.48655	0	0.552219
