# Supplementary material for: Insights into the cotton anther development through association analysis of transcriptomic and small RNA sequencing
Source: BMC Plant Biol. 2018 Aug 3;18:154. doi: 10.1186/s12870-018-1376-4 (PMC6091077; doi:10.1186/s12870-018-1376-4)
Supplement: Supplementary file 7 — Table S5. Data statistics for microRNA sequencing. (XLSX 11 kb) [file 12870_2018_1376_MOESM7_ESM.xlsx]

## Sheet: Sheet1
Table S5: Data statistics for microRNA sequencing.
Sample	clean reads (M)	Aligned to genome (%)	miRNA alignment (M)	rRNA alignment (M)	tRNA alignment (M)	snRNA alignment (M)
TC1-1	21.6	0.9213	0.3	1.1	5.1	0.6
TC1-2	21.6	0.9347	0.2	1.2	2.9	0.5
TC2-1	19.6	0.9305	0.4	0.9	2.4	0.7
TC2-2	21.5	0.9362	0.2	0.7	1.8	0.5
TC3-1	19.7	0.9465	0.1	1.3	3.6	0.4
TC3-2	23.2	0.9399	0.3	0.8	2.3	0.6
TC4-1	17.8	0.9568	0.1	1.4	2.3	0.2
TC4-2	23.9	0.9427	0.3	2.4	7.7	0.4
