# Supplementary material for: Insights into the cotton anther development through association analysis of transcriptomic and small RNA sequencing
Source: BMC Plant Biol. 2018 Aug 3;18:154. doi: 10.1186/s12870-018-1376-4 (PMC6091077; doi:10.1186/s12870-018-1376-4)
Supplement: Supplementary file 8 — Table S6. Target gene prediction for differentially expressed miRNAs, which between SCP and MRP, and KEGG enrichment of target genes. (XLSX 11 kb) [file 12870_2018_1376_MOESM8_ESM.xlsx]

## Sheet: Sheet1
Table S6: Target gene prediction for differentially expressed miRNAs, which between SCP and MRP, and KEGG enrichment of target genes.
miRNA ID	Target Accession	KEGG Term
ghr-miR156a>ghr-miR156b>ghr-miR156d	CotAD_65289//CotAD_44948	mRNA surveillance pathway//Protein processing in endoplasmic reticulum
At_chr9_3038	CotAD_22690	Plant hormone signal transduction
At_chr6_4082	CotAD_37335//CotAD_69501	mRNA surveillance pathway//RNA transport
Dt_chr12_6065	CotAD_16305	Pentose and glucuronate interconversions//Starch and sucrose metabolism
ghr-miR393	CotAD_67461	Cell cycle
ghr-miR827a>ghr-miR827b>ghr-miR827c	CotAD_62061	Glycolysis / Gluconeogenesis//Carbon metabolism//Biosynthesis of amino acids
ghr-miR396a	CotAD_13956	Glutathione metabolism
