# Supplementary material for: Insights into the cotton anther development through association analysis of transcriptomic and small RNA sequencing
Source: BMC Plant Biol. 2018 Aug 3;18:154. doi: 10.1186/s12870-018-1376-4 (PMC6091077; doi:10.1186/s12870-018-1376-4)
Supplement: Supplementary file 9 — Table S7. Prediction of target genes for differentially expressed miRNAs, which between SCP and PM and KEGG enrichment of target genes. (XLSX 11 kb) [file 12870_2018_1376_MOESM9_ESM.xlsx]

## Sheet: Sheet1
Table S7: Prediction of target genes for differentially expressed miRNAs, which between SCP and PM and KEGG enrichment of target genes.
miRNA ID	Target Accession	KEGG Term
ghr-miR164	CotAD_26389//CotAD_38315//CotAD_09532	Starch and sucrose metabolism//Amino sugar and nucleotide sugar metabolism
At_chr9_3038	CotAD_55278//CotAD_26348//CotAD_22690//CotAD_43812	Plant hormone signal transduction//RNA transport
Dt_chr7_8575	CotAD_73135	p53 signaling pathway//Ubiquitin mediated proteolysis
ghr-miR393	CotAD_67461	Cell cycle
ghr-miR7510a	CotAD_58434	RNA transport
ghr-miR2949a-5p	CotAD_56226	Plant hormone signal transduction
ghr-miR396a	CotAD_13956	Glutathione metabolism
scaffold294.1_13461	CotAD_13843	Purine metabolism
