# Supplementary material for: Insights into the cotton anther development through association analysis of transcriptomic and small RNA sequencing
Source: BMC Plant Biol. 2018 Aug 3;18:154. doi: 10.1186/s12870-018-1376-4 (PMC6091077; doi:10.1186/s12870-018-1376-4)
Supplement: Supplementary file 14 — Table S8. Primers list in real-time qRT-PCR. (XLSX 11 kb) [file 12870_2018_1376_MOESM14_ESM.xlsx]

## Sheet: Sheet1
Table S8: Primers list in real-time qRT-PCR.
Primers list of mRNAs.
No.	Gene Symbol	Forward primer	Reverse primer	Product length(bp)	Ta(℃)
1	CotAD_22690	TTTGGTGCAGAGCCAAATG	ACCCAAAGATACGGCAAC	60	60
2	CotAD_16305	GATGGGCGACGGATTCATA	AGCTGCATTTGTAGAAGGC	119	60
3	CotAD_18928	CCATTCTTCTTGCCAAGC	CATCCACCGAACCCAAATC	92	60
4	CotAD_13956	CGGTCATTCAGGTTCAGTAT	TCAGAAGGGATCAAAGGAGC	64	60
5	CotAD_22336	ACAAACAACCTCAACCCTTAC	ACAACATTGGTTCGGTCC	125	60
6	CotAD_60230	CCACCAGTTCGATCTTATAGGA	AGCTCTGTCACTAATTTCGTC	75	60
7	CotAD_67461	GGTTGAAGGGAAAGAACCAC	CCTTGACTCTGCCATCTTTA	114	60
8	actin	GAACTGGAATGGTGAAGGC	TGACCCATCCCAACCATAAC	109	60
Primers list of miRNAs. QIAGEN kit comes with reverse universal primers.
No.	Gene Symbol	Primer	Ta(℃)
1	ghr-miR396a	TTCCACAGCTTTCTTGAACTG	60
2	Dt_chr7_8575	TGTCGCAGGAGCGATGGCAC	60
3	ghr-miR2948-5p	TGTGGGAGAGTTGGGCAAGAA	60
4	At_chr9_3038	TCCAAAGGGATCGCATTGATCC	60
5	ghr-miR393	TCCAAAGGGATCGCATTGATCT	60
6	Dt_chr12_6065	AGCTGCTTGGCTATGGATCCC	60
7	5.8S-F	GCAACGGATATCTCGGCTCTCGC	60
8	5.8S-R	GGATGGCCTCGGGCGCAACT	60
